# Supplementary material for: First record of the genus Bankisus Navás, 1912 in China, with the description of a new species (Neuroptera, Myrmeleontidae)
Source: Zookeys. 2012 Jun 25;(204):41–6. doi: 10.3897/zookeys.204.3108 (PMC3391720; doi:10.3897/zookeys.204.3108)
Supplement: XML Treatment for Bankisus [file zookeys.204.3108-treatment1.xml]

<!DOCTYPE tp:taxon-treatment
  PUBLIC "-//TaxonX//DTD Taxonomic Treatment Publishing DTD v0 20100105//EN" "tax-treatment-NSO.dtd">
<tp:taxon-treatment xmlns:tp="http://www.plazi.org/taxpub"><tp:treatment-meta><mixed-citation publication-type="journal"><person-group><name><surname>Zhan</surname><given-names>Qingbin</given-names></name><name><surname>Wang</surname><given-names>Xinli</given-names></name></person-group><article-title>First record of the genus 
                    <italic>Bankisus</italic> Navás, 1912  in China, with the description of a new species (Neuroptera, Myrmeleontidae)
                </article-title><source>Zookeys</source><day>25</day><month>6</month><year>2012</year><volume>2012</volume><issue>204</issue><fpage>41</fpage><lpage>46</lpage><pub-id pub-id-type="doi">10.3897/zookeys.204.3108</pub-id></mixed-citation></tp:treatment-meta><tp:nomenclature><tp:taxon-name>
                        <tp:taxon-name-part taxon-name-part-type="genus">Bankisus</tp:taxon-name-part>
                    <object-id xmlns:xlink="http://www.w3.org/1999/xlink" xlink:type="simple">http://species-id.net/wiki/Bankisus</object-id>
								</tp:taxon-name><tp:taxon-authority>Navás, 1912</tp:taxon-authority><tp:nomenclature-citation-list><tp:nomenclature-citation><tp:taxon-name>Bankisus</tp:taxon-name><comment> Navás, 1912: 45. Type species: <italic><tp:taxon-name>Bankisus oculatus</tp:taxon-name></italic>, by original designation.</comment></tp:nomenclature-citation><tp:nomenclature-citation><tp:taxon-name>Navasius</tp:taxon-name><comment> Esben-Petersen, 1936: 202. Synonymized by <xref ref-type="bibr" rid="B5">Markl 1954</xref>: 221.</comment></tp:nomenclature-citation></tp:nomenclature-citation-list></tp:nomenclature><tp:treatment-sec sec-type="Diagnosis"><title>Diagnosis.</title><p>Pronotum longer than broad. Wings hyaline with brown marks; Rs arises before CuA fork and three presectoral crossveins before origin of Rs in forewing. Lack of tibial spurs, long slender legs. Female anterior gonapophysis oval or absent.</p></tp:treatment-sec><tp:treatment-sec sec-type="Distribution"><title>Distribution.</title><p>Africa, Oman, Yemen, China.</p></tp:treatment-sec><tp:treatment-sec sec-type="Key to species of Bankisus"><title>Key to species of <italic><tp:taxon-name>Bankisus</tp:taxon-name></italic>
                    </title><table-wrap content-type="key" position="anchor" orientation="portrait"><table><tbody><tr><td rowspan="1" colspan="1">1</td><td rowspan="1" colspan="1">Forewing 2A and 3A run parallel to each along length</td><td rowspan="1" colspan="1">2</td></tr><tr><td rowspan="1" colspan="1">–</td><td rowspan="1" colspan="1">Forewing 2A and 3A gradually approximate distally along length</td><td rowspan="1" colspan="1">4</td></tr><tr><td rowspan="1" colspan="1">2</td><td rowspan="1" colspan="1">Anterior Banksian line distinct in both wings</td><td rowspan="1" colspan="1">3</td></tr><tr><td rowspan="1" colspan="1">–</td><td rowspan="1" colspan="1">Anterior Banksian line barely discernable in forewing, hindwing without anterior Banksian line </td><td rowspan="1" colspan="1"><italic><tp:taxon-name>Bankisus maculosus</tp:taxon-name></italic>
                                    </td></tr><tr><td rowspan="1" colspan="1">3</td><td rowspan="1" colspan="1">Female anterior gonapophysis absent, forewing with few large spots</td><td rowspan="1" colspan="1"><italic><tp:taxon-name>Bankisus carinifrons</tp:taxon-name></italic>
                                    </td></tr><tr><td rowspan="1" colspan="1">–</td><td rowspan="1" colspan="1">Female anterior gonapophysis short with dense long brown setae, forewing with many small spots</td><td rowspan="1" colspan="1"> <italic><tp:taxon-name>Bankisus sparsus</tp:taxon-name></italic> sp. n.
                                    </td></tr><tr><td rowspan="1" colspan="1">4</td><td rowspan="1" colspan="1">Thoracic tergites yellowish</td><td rowspan="1" colspan="1">5<!--PageBreak--></td></tr><tr><td rowspan="1" colspan="1">–</td><td rowspan="1" colspan="1">Thoracic tergites reddish brown</td><td rowspan="1" colspan="1">6</td></tr><tr><td rowspan="1" colspan="1">5</td><td rowspan="1" colspan="1">The spot proximal to hypostigmatic cell extending to costal area hindwing</td><td rowspan="1" colspan="1"><italic><tp:taxon-name>Bankisus oculatus</tp:taxon-name></italic>
                                    </td></tr><tr><td rowspan="1" colspan="1">–</td><td rowspan="1" colspan="1">The spot proximal to hypostigmatic cell small, not extending to costal area in hindwing</td><td rowspan="1" colspan="1"><italic><tp:taxon-name>Bankisus antiatlasensis</tp:taxon-name></italic>
                                    </td></tr><tr><td rowspan="1" colspan="1">6</td><td rowspan="1" colspan="1">Vertex reddish brown with a row of spots, forewing not much broader than hindwing</td><td rowspan="1" colspan="1"><italic><tp:taxon-name>Bankisus elegantulus</tp:taxon-name></italic>
                                    </td></tr><tr><td rowspan="1" colspan="1">–</td><td rowspan="1" colspan="1">Vertex without a row of spots, hindwiwng much narrower than forewing</td><td rowspan="1" colspan="1"><italic><tp:taxon-name>Bankisus triguttatus</tp:taxon-name></italic>
                                    </td></tr></tbody></table></table-wrap></tp:treatment-sec><ref-list><ref id="B5"><mixed-citation xmlns:xlink="http://www.w3.org/1999/xlink" xlink:type="simple"><person-group><name name-style="western"><surname>Markl</surname><given-names>W</given-names></name></person-group> (<year>1954</year>)<article-title> Vergleichend-morphologische Studien zur Systematik und Klassifikation der Myrmeleoniden (Insecta, Neuroptera).</article-title><source>Verhandlungen der Naturforschenden Gesellschaft in Basel </source><volume>65</volume> (<issue>2</issue>): <fpage>178</fpage>-<lpage>263</lpage>.</mixed-citation></ref></ref-list></tp:taxon-treatment>
